# Supplementary material for: Early Ovarian Reserve Depletion During Neoadjuvant Chemotherapy in Female Patients with Bone and Soft Tissue Sarcoma: A Longitudinal Anti-Müllerian Hormone Study
Source: Cancers (Basel). 2026 Jun 2;18(11):1821. doi: 10.3390/cancers18111821 (PMC13256773; doi:10.3390/cancers18111821)
Supplement: Supplementary file 1 [file cancers-18-01821-s001.zip]

Archive with 1 entries (1 files):
- cancers-4313156-supplementary.pdf
